# Supplementary material for: Folate-Targeted Monodisperse PEG-Based Conjugates Made by Chemo-Enzymatic Methods for Cancer Diagnosis and Treatment
Source: Int J Mol Sci. 2021 Sep 26;22(19):10347. doi: 10.3390/ijms221910347 (PMC8509027; doi:10.3390/ijms221910347)
Supplement: Supplementary file 1 [file ijms-22-10347-s001.zip]

Archive with 1 entries (1 files):
- ijms-1341260-supplementary.pdf
